# Supplementary material for: Characterization of zinc finger protein 536, a neuroendocrine regulator, using pan-cancer analysis
Source: Eur J Med Res. 2024 May 8;29:273. doi: 10.1186/s40001-024-01792-w (PMC11077744; doi:10.1186/s40001-024-01792-w)
Supplement: Supplementary file 1 — Additional file 1: Table S1. Related cohorts in this study. Table S2. qPCR Primers in this study. [file 40001_2024_1792_MOESM1_ESM.xls]

## Sheet: Table S1
Table S1. Related cohorts in this study
name	survival endpoint	source
TCGA-OV	disease-free survival	PMID: 21720365
TCGA-LUAD	disease-free survival	PMID: 25079552
META-PRISM_LUAD	overall survival	PMID: 36862804
small cell lung cancer_George	overall survival	PMID: 26168399
ICIs-treated cohort
Pooled_Pender	overall survival	PMID: 33020056
Melanoma_Snyder	overall survival	PMID: 25409260
SU2C-MARK_LUAD	overall survival	PMID: 37024582
GSE119144	progress-free survival	PMID: 31537801
cell lines	type	source
GDSC	included small cell lung cancer	PMID: 27397505
GSE73160	small cell lung cancer	PMID: 27247353
single-cell RNA
HTAN-SCLC	small cell lung cancer	PMID: 34653364
Curated Cancer Cell Atlas	pan-cancer	PMID: 37258682
Note that ten queues in TCGA meet the requirements of mutation and amplification exceeding five

## Sheet: Table S2
Table S2. qPCR Primers in this study
name		Sequences(5’-3’)
ZNF536	Forward	CTCCCAGAGGAAGTCCGAGA
	Reverse	GGGCTTGGTCTTTGCAGTTG
AR	Forward	TGTAAGGCAGTGTCGGTGTC
	Reverse	GCCTTCTAGCCCTTTGGTGT
PHOX2A	Forward	GCCGATGGACTACTCCTACCT
	Reverse	CAGGGGGCTGTATTGGAAGC
ASCL1	Forward	GGACTTTGGAAGCAGGGTGATC
	Reverse	CGTGAATGATTGGAGTGCAAAGA
SYP	Forward	GCCACAGACCCAGAGAACATTAT
	Reverse	CCTGTCTCCTTAAACACGAACCA
CHGA	Forward	TGAAATGCATCGTTGAGGTCATC
	Reverse	GCTGTGTTTCTTCTGCTGATGTG
